# Supplementary material for: Feasibility and Effects of Implementing Multimodal Prehabilitation Before Cytoreductive Surgery in Patients with Ovarian Cancer: The Gynofit Multicenter Study
Source: Cancers (Basel). 2025 Apr 22;17(9):1393. doi: 10.3390/cancers17091393 (PMC12070995; doi:10.3390/cancers17091393)
Supplement: Supplementary file 1 [file cancers-17-01393-s001.zip]

Archive with 1 entries (1 files):
- cancers-3524969-supplementary.pdf
